# Supplementary material for: Between Restrictive and Supportive Devices in the Context of Physical Restraints: Findings from a Large Mixed-Method Study Design
Source: Int J Environ Res Public Health. 2021 Dec 3;18(23):12764. doi: 10.3390/ijerph182312764 (PMC8657237; doi:10.3390/ijerph182312764)
Supplement: Supplementary file 1 [file ijerph-18-12764-s001.zip]

Archive with 1 entries (1 files):
- ijerph-1444298-supplementary.pdf
